# Supplementary material for: Ringed Seal Search for Global Optimization via a Sensitive Search Model
Source: PLoS One. 2016 Jan 20;11(1):e0144371. doi: 10.1371/journal.pone.0144371 (PMC4720396; doi:10.1371/journal.pone.0144371)
Supplement: S1 Appendix — (ZIP) [file pone.0144371.s001.zip]

Archive with 15 entries (15 files):
- PONE-D-15-11851/Appendix Fig Captions.doc
- PONE-D-15-11851/Fig A.tiff
- PONE-D-15-11851/Fig B.tiff
- PONE-D-15-11851/Fig C.tiff
- PONE-D-15-11851/Fig D.tiff
- PONE-D-15-11851/Fig E.tiff
- PONE-D-15-11851/Fig F.tiff
- PONE-D-15-11851/Fig G.tiff
- PONE-D-15-11851/Fig H.tiff
- PONE-D-15-11851/Fig I.tiff
- PONE-D-15-11851/Fig J.tiff
- PONE-D-15-11851/Fig K.tiff
- PONE-D-15-11851/Fig L.tiff
- PONE-D-15-11851/Fig M.tiff
- PONE-D-15-11851/Fig N.tiff
